# Supplementary material for: Multiplexed RNA profiling by regenerative catalysis enables blood-based subtyping of brain tumors
Source: Nat Commun. 2023 Jul 17;14:4278. doi: 10.1038/s41467-023-39844-0 (PMC10352249; doi:10.1038/s41467-023-39844-0)
Supplement: Supplementary file 7 — Source Data [file 41467_2023_39844_MOESM7_ESM.xlsx]

## Sheet: Fig. 2
Fig. 2a						Fig. 2b
							H2O2 concentration	1	0.5	0.25	0.125	0.0625	0.03125
	HRP	HRP ZIF8					HRP	0.0977701	0.0795181	0.051552	0.0368968	0.0216895	0.0112401
300	2769.45	2180.41						0.100001	0.0857698	0.0542742	0.0398314	0.0228921	0.0121998
301	2799.81	2196.44						0.0979491	0.075676	0.0512393	0.0363719	0.0216916	0.0114852
302	2850.13	2249.47
303	2951.36	2333.04					HRP@ZIF-8	1.00015	0.831727	0.756079	0.516784	0.292928	0.112299
304	3092.05	2440.77						1.0081	0.855484	0.762383	0.521075	0.295192	0.117055
305	3214.43	2582.34						0.993408	0.809174	0.75098	0.513698	0.291868	0.108747
306	3341.36	2730.84
307	3525.01	2878.12				Fig. 2c
308	3651.2	3007.32					Time (min)	1	2	3	4	5	6	7	8	9	10	11	12	13	14	15	16	17	18	19	20
309	3703.04	3106.97				HRP@ZIF-8	In DSN buffer	0.0504174	0.0747275	0.0980396	0.12347	0.151805	0.183362	0.21577	0.249953	0.288389	0.33593	0.397629	0.461112	0.51639	0.565812	0.609671	0.646185	0.678888	0.702126	0.722404	0.737152
310	3672.96	3188.87						0.0693275	0.103929	0.137487	0.173086	0.209786	0.246474	0.280274	0.313007	0.343398	0.368954	0.400712	0.482246	0.55271	0.615114	0.663532	0.702105	0.733003	0.757271	0.782118	0.80176
311	3608.15	3249.67						0.0465074	0.060526	0.0735921	0.088854	0.108823	0.13525	0.166266	0.201899	0.24838	0.317905	0.397546	0.442977	0.48307	0.51951	0.558811	0.593266	0.627773	0.649982	0.665689	0.675544
312	3502.15	3252.26
314	3435.53	3215.91					In PBS	0.209635	0.345222	0.459852	0.559996	0.643641	0.711868	0.769543	0.816675	0.85233	0.884149	0.910594	0.93088	0.948106	0.960645	0.971181	0.980219	0.986002	0.991687	0.994632	0.999
318	3375.28	3147.28						0.229728	0.376334	0.496959	0.600886	0.686869	0.756751	0.810897	0.857889	0.895801	0.926717	0.950721	0.971307	0.987284	0.996919	1.00759	1.01299	1.01922	1.02483	1.03071	1.03235
319	3299.88	3130.17						0.192543	0.317109	0.425745	0.522105	0.603414	0.669986	0.73119	0.77846	0.811859	0.844581	0.873467	0.893452	0.911928	0.927372	0.937768	0.950452	0.955784	0.96155	0.961555	0.968654
320	3269.41	3148.8
321	3288.52	3181.57
322	3309.06	3210.7				HRP	In DSN buffer	0.00341449	0.0038552	0.00438709	0.00510135	0.00593718	0.00672741	0.00766962	0.00887017	0.0101619	0.0118184	0.0135052	0.0156936	0.0181707	0.02121	0.0251916	0.0300242	0.0363461	0.045829	0.0610866	0.0847634
323	3293.26	3277.79						0.00361555	0.00403464	0.00476052	0.00566836	0.00678367	0.00765989	0.00877406	0.01034	0.0118682	0.014019	0.0159852	0.0186894	0.0216608	0.0255168	0.0309169	0.0376407	0.0471864	0.0633746	0.0912264	0.131151
324	3255.31	3350.25						0.00327344	0.00373576	0.00407366	0.00459434	0.00515068	0.00585493	0.00662518	0.00746034	0.00851565	0.00967778	0.0110852	0.0127578	0.0147406	0.0169632	0.0195264	0.0224677	0.0255658	0.0283433	0.0310069	0.0384359
325	3218.28	3423.27
326	3208.25	3470.13					In PBS	0.0602812	0.135399	0.204241	0.274512	0.346028	0.413912	0.475688	0.534044	0.589558	0.638796	0.685754	0.730038	0.770127	0.809107	0.846218	0.881536	0.914346	0.943524	0.97565	0.99998
327	3196.56	3459.51						0.0739369	0.160811	0.243064	0.323521	0.404021	0.482329	0.55543	0.620664	0.680326	0.733905	0.78125	0.824674	0.864377	0.902346	0.937695	0.975806	1.01087	1.04224	1.07295	1.09924
328	3200.85	3442.91						0.0466855	0.110048	0.165479	0.225562	0.288095	0.345556	0.396005	0.447484	0.49885	0.543747	0.590318	0.635462	0.675938	0.715928	0.754801	0.787325	0.817878	0.844864	0.878409	0.900783
329	3133.12	3443.63
330	3086.09	3458.14
331	3070.54	3469.06
332	3043.19	3446.28
333	2993.04	3418.33
334	2933.87	3382.83
335	2825.05	3328.26
336	2748.31	3286.01				Fig. 2d
337	2689.62	3232.46					Target	+			++			+			++
338	2635.58	3165.22					DSN	-			-			+			+
339	2548.36	3113.93					RNA target	0.262	0.303091	0.263678	0.22	0.232546	0.214348	1.72	1.70243	1.54938	3.92	3.90048	3.40272
340	2463.2	3055.25					DNA target	0.218	0.231423	0.212296	0.272	0.301653	0.254704	0.231	0.242588	0.230679	0.28	0.318995	0.277686
341	2387.9	2998.66
342	2312.24	2942.22
343	2242.16	2898.28
344	2159.54	2866.22
345	2043.42	2777.25
346	1942.57	2703.48				Fig. 2e
347	1877.75	2613.74						20			40			60			160			200
348	1800.65	2517.24					Target	0.950066	1.05156	0.930991	0.95795	1.03824	0.993352	0.943495	1.02424	0.890772	1.00131	1.00034	0.946526	0.989488	1.0862	0.9247
349	1731.75	2429.35					Scrambled control	0.0215506	0.0390176	-0.0605682	0.00170828	0.0307767	-0.0231552	0.00788436	0.0140447	0.00566625	0.00525624	0.0240189	-0.010576	0.00262812	0.00804085	-0.010669
350	1646.7	2342.82
						Fig. 2f
							0	2	4	6
							0.912394	0.232848	0.0992407	0.0525499
							1.15886	0.243644	0.0860118	0.0641377
							0.924989	0.270828	0.0718217	0.066061

## Sheet: Fig. 3
Fig. 3b
Time (s)	0	30	50	70	90	120	150	180	270	360	480
Well	0	0	0	0	0.03998	0.09498	0.21498	0.42498	0.76998	0.88998	1
	0	0	0	0	0.0541521	0.102081	0.27865	0.460365	0.798294	0.946579	1
	0	0	0	0	0.0258679	0.087939	0.15137	0.389655	0.741726	0.833441	1
Channel	0	0.80998	0.93998	0.96998	1	1	1	1	1	0.36498	0
	0	0.838294	0.968294	0.984152	1	1	1	1	1	0.414507	0
	0	0.781726	0.911726	0.955868	1	1	1	1	1	0.315513	0
Fig. 3d
HRP@ZIF-8 occupied wells	Fluorescent wells
500	423	447	434
800	793	783	697
1250	927	1089	920
1550	1396	1670	1309
2000	2108	2102	2081
Fig. 3f
		RT-qPCR								EZ-READ
		1:1				1:2				1:1				1:2
	miR-222-3p	1.02753	0.988377	0.986381		1.02753	0.988377	0.986381		0.982	1.04474	0.973264		0.976	1.04499	0.979014
	miR-17-5p	8.63907	8.6899	8.48924		16.629	16.2509	15.9097		0.738	0.898195	0.749097		1.428	1.52793	1.50871

## Sheet: Fig. 4
Fig. 4a																Fig. 4b
	Extracellular vesicle								Cell								Plasma							Tissue
	NNI-22	NNI-24	NNI-32	NNI-11	GLI36vIII	SKMG3			NNI-22	NNI-24	NNI-32	NNI-11	GLI36vIII	SKMG3			Patient 1	Patient 2	Patient 3	Patient 4	Patient 5			Patient 1	Patient 2	Patient 3	Patient 4	Patient 5
C1orf61	0.025645	0.014894	n.d.	n.d.	n.d.	n.d.		C1orf61	0.045814	0.026242	n.d.	0.000281	n.d.	n.d.		C1orf61	n.d.	n.d.	n.d.	n.d.	n.d.		C1orf61	0.283243	0.000114	0.021167	0.026283	0.016898
ASCL1	0.078343	0.013552	n.d.	0.00138	n.d.	n.d.		ASCL1	0.05105	0.016482	n.d.	0.007516	n.d.	n.d.		ASCL1	n.d.	n.d.	n.d.	n.d.	n.d.		ASCL1	0.067252	1.1e-05	0.002942	0.035879	0.001157
ARC	0.002455	0.001429	0.000339	0.000133	0.000738	0.00151		ARC	0.141254	0.014289	0.000256	0.000594	9.4e-05	0.000527		ARC	6.4e-05	n.d.	n.d.	n.d.	n.d.		ARC	0.170292	0.002007	0.001791	0.022151	0.002737
NGC/CSPG5	0.07379	0.009795	0.001824	0.002113	0.000908	8.3e-05		NGC/CSPG5	0.199526	0.12106	0.000641	0.011272	0.004325	0.000139		NGC/CSPG5	n.d.	n.d.	n.d.	n.d.	n.d.		NGC/CSPG5	0.728369	0.030382	0.012202	0.20324	0.005987
ELAVL4	0.00826	0.000131	n.d.	n.d.	n.d.	n.d.		ELAVL4	0.015959	0.005152	n.d.	0.000142	n.d.	n.d.		ELAVL4	n.d.	n.d.	n.d.	n.d.	n.d.		ELAVL4	0.00097	2.8e-05	0.000974	0.004791	0.000133
BCAN	0.002553	0.000177	n.d.	0.00271	n.d.	n.d.		BCAN	0.519996	0.128233	6e-06	0.063096	n.d.	n.d.		BCAN	n.d.	2e-06	n.d.	n.d.	n.d.		BCAN	0.832328	0.002253	0.137096	0.313726	0.023164
KCNQ2	0.001279	0.000173	n.d.	n.d.	1.7e-05	n.d.		KCNQ2	0.012274	0.000224	1.7e-05	n.d.	3.9e-05	n.d.		KCNQ2	n.d.	n.d.	n.d.	n.d.	n.d.		KCNQ2	0.000519	0.005036	0.008015	0.016861	0.001991
SEZ6L	0.001959	n.d.	3.8e-05	n.d.	n.d.	n.d.		SEZ6L	0.229087	0.025527	3.3e-05	0.000111	n.d.	n.d.		SEZ6L	n.d.	n.d.	n.d.	n.d.	1e-06		SEZ6L	0.049353	0.038858	0.002369	0.188599	0.004588
DLL3	0.000118	n.d.	n.d.	n.d.	n.d.	n.d.		DLL3	0.06223	0.005047	n.d.	0.000203	n.d.	n.d.		DLL3	n.d.	n.d.	n.d.	n.d.	n.d.		DLL3	0.031668	1.1e-05	6e-05	0.016516	0.000592
SYT17	0.090991	0.009016	0.004046	0.000755	0.000209	2.6e-05		SYT17	0.027925	0.007015	0.001452	0.002938	0.001076	0.000371		SYT17	5.6e-05	n.d.	n.d.	n.d.	6.7e-05		SYT17	0.039065	0.014268	0.015225	0.019609	0.005467
MARK1	0.104954	0.037068	0.003741	0.002371	0.000336	n.d.		MARK1	0.040738	0.017022	0.001585	0.010116	0.001186	n.d.		MARK1	n.d.	1e-06	n.d.	n.d.	1e-06		MARK1	0.028946	0.007599	0.019551	0.020455	0.003004
SOX11	0.000171	7.4e-05	0.008035	n.d.	0.004335	0.000284		SOX11	0.005408	0.001754	n.d.	0.002037	0.000321	0.000832		SOX11	7.3e-05	n.d.	n.d.	n.d.	n.d.		SOX11	0.008314	0.000431	0.000429	0.00443	0.002021
COL1A2	n.d.	n.d.	n.d.	n.d.	n.d.	n.d.		COL1A2	2e-06	1.5e-05	1.6e-05	0.000102	n.d.	0.00092		COL1A2	n.d.	n.d.	n.d.	0.000996	n.d.		COL1A2	0.02068	0.001666	0.055961	0.016332	0.00398
PHLDA2	n.d.	n.d.	n.d.	n.d.	0.000847	1.2e-05		PHLDA2	2.4e-05	1.2e-05	0.000295	0.000113	0.000279	0.001172		PHLDA2	n.d.	n.d.	n.d.	n.d.	n.d.		PHLDA2	0.000218	0.001503	1.3e-05	0.000173	0.00386
CYP1B1	8.9e-05	n.d.	n.d.	0.000289	0.001135	0.010162		CYP1B1	4.9e-05	0.000185	n.d.	0.000134	0.001641	0.016181		CYP1B1	0.001887	7.1e-05	0.000116	0.001674	0.000318		CYP1B1	0.000289	6.7e-05	0.003646	0.000433	0.013048
ALDH1A3	n.d.	n.d.	n.d.	n.d.	0.025882	n.d.		ALDH1A3	1.5e-05	0.000119	n.d.	5.7e-05	0.018197	n.d.		ALDH1A3	8.9e-05	n.d.	n.d.	0.000256	6.9e-05		ALDH1A3	0.001373	0.043824	0.000407	0.00457	0.035972
TGFBI	n.d.	n.d.	0.063533	n.d.	0.000454	0.033113		TGFBI	1.1e-05	1.4e-05	0.163682	0.000163	0.000111	0.453942		TGFBI	0.010103	0.000532	0.000846	0.008985	0.002095		TGFBI	0.013957	0.007379	0.027757	0.010299	0.163346
LOX	n.d.	n.d.	0.00027	n.d.	n.d.	0.002506		LOX	0.000815	2.9e-05	0.000397	0.000509	4.8e-05	0.025177		LOX	0.005334	0.008688	0.004299	0.01293	0.011177		LOX	0.000954	0.002905	0.002465	0.002095	0.012422
SLCO3A1	n.d.	2.4e-05	0.000345	7.4e-05	5e-05	4.7e-05		SLCO3A1	3.4e-05	9.5e-05	0.001972	0.001524	0.000125	0.000245		SLCO3A1	0.0011	0.001962	0.002623	0.00151	0.003009		SLCO3A1	0.001481	0.000649	0.042616	0.004325	0.001006
PDLIM4	0.040644	0.001096	0.014488	0.007464	n.d.	2e-06		PDLIM4	0.006855	0.001019	0.009162	0.027164	n.d.	2e-06		PDLIM4	3.5e-05	n.d.	3.7e-05	0.000256	6e-06		PDLIM4	0.000381	0.00017	0.034494	0.000798	0.002593
PERP	0.000274	9.3e-05	0.003811	0.001135	0.018281	0.019055		PERP	0.004385	0.004064	0.000865	0.001138	0.020512	0.048195		PERP	0.000665	6.8e-05	0.000558	0.007096	0.000193		PERP	0.00328	0.003574	0.032902	0.008766	0.295658
PLAUR	0.001038	0.000783	0.002547	0.003027	0.015382	0.013868		PLAUR	0.007311	0.00082	0.003698	0.003006	0.05445	0.067298		PLAUR	0.009451	0.000511	0.000743	0.012991	0.003226		PLAUR	0.010276	0.026938	0.011122	0.011504	0.058598
	NNI-22	NNI-24	NNI-32	NNI-11	GLI36vIII	SKMG3			NNI-22	NNI-24	NNI-32	NNI-11	GLI36vIII	SKMG3			Patient 1	Patient 2	Patient 3	Patient 4	Patient 5			Patient 1	Patient 2	Patient 3	Patient 4	Patient 5
let-7b-5p	39326.8	6580.15	31129.3	1735.12	3747.07	49965.7		let-7b-5p	170014	85704.5	11671	72160.3	1510.13	16793		let-7b-5p	1463.49	25111.5	33366.8	35395.6	13364.5		let-7b-5p	132431	35346.7	156306	189927	16275.1
miR-17-5p	8119.86	4128.89	16901.9	2113.97	7942.69	10007.1		miR-17-5p	187973	118473	16892	297236	8859.63	7285.4		miR-17-5p	7803.03	249169	242332	202860	183642		miR-17-5p	18888.6	3776.16	10161.1	35392.9	1646.41
miR-21-5p	134.771	40.27	2587.8	16.21	675.832	2012.4		miR-21-5p	5766.46	144.879	1958.35	293.544	1197.36	2025.92		miR-21-5p	202.026	13832.5	14389.5	9198.43	10180.1		miR-21-5p	3303.07	11566.5	7919.67	10481.5	825.209
miR-27a-3p	8.718	n.d.	14.332	n.d.	53.115	320.338		miR-27a-3p	1063.19	621.589	107.144	305.424	1068.38	1751.11		miR-27a-3p	27.541	4671.55	4278.04	2225.59	3345.41		miR-27a-3p	181.841	156.772	1170.02	140.099	9.891
miR-29a-3p	430.752	225.454	8082.96	35.077	3077.08	12248.9		miR-29a-3p	16422.4	4074.16	3174.16	7279.77	8583.57	11151.6		miR-29a-3p	119.908	10115.1	11199.6	7319.88	8338.55		miR-29a-3p	7172.38	17654.9	17309.5	9363.93	1096.37
miR-30a-5p	337.13	57.918	1167.29	5.118	249.37	1150.23		miR-30a-5p	4299.3	2611.56	1227.19	1890.36	526.572	606.869		miR-30a-5p	131.323	8200.57	11934.9	6881.15	5404.55		miR-30a-5p	2037.46	858.178	2961.51	3601.11	253.821
miR-34a-5p	295.696	11.237	399.974	7.65	0.061	0.053		miR-34a-5p	6189.11	752.235	134.33	248.364	2.227	17.219		miR-34a-5p	0.029	90.654	33.073	41.181	15.714		miR-34a-5p	817.07	1024.51	3350.22	819.354	64.432
miR-221-3p	1036.23	13.099	12513.7	6.21	5151.69	17061.3		miR-221-3p	7740.39	3454.95	4820.66	850.877	6138.39	6030.29		miR-221-3p	1814.19	55354.5	69592.9	55996.8	35569.3		miR-221-3p	738.757	5183.36	18404.9	760.754	356.226
miR-222-3p	21811.1	1161.33	338904	35.957	23369.1	123882		miR-222-3p	240241	32329.2	233137	6025	25546.8	44347.8		miR-222-3p	4627.16	162309	167287	125206	108677		miR-222-3p	9440.97	318299	127256	37925.7	12780
miR-223-3p	75.646	4.692	313.513	27.793	1888.78	1881.49		miR-223-3p	n.d.	n.d.	n.d.	n.d.	n.d.	10.565		miR-223-3p	104558	4.99421e+06	4.77227e+06	5.21125e+06	4.1718e+06		miR-223-3p	38799.7	33614.8	18410.4	17464.6	15740.4

## Sheet: Fig. 5
Fig. 5c													Fig. 5e
	Disease index													Index score
	LOX & SLCO3A1 & miR-17-5p			miR-17-5p & LOX			LOX & SLCO3A1			miR-17-5p & SLCO3A1				Training			Validation			Combined
	Disease	Control		Disease	Control		Disease	Control		Disease	Control			Disease	Control		Disease	Control		Disease	Control
	0.379626	0.24349		0.552276	0.417716		0.307903	0.351546		0.45647	0.309215			0.379626	0.24349		0.319422	-0.334762		0.484752	0.365981
	1.03896	0.429438		0.789497	0.549797		1.06529	0.387		0.895049	0.489318			1.03896	0.429438		0.715239	-0.23893		1.08724	0.530046
	0.568629	0.40349		0.826283	0.501526		0.706752	0.34937		0.378595	0.496937			0.568629	0.40349		0.643149	-0.524639		0.684137	0.502901
	0.486737	0.330966		0.237634	0.48338		0.674185	0.31943		0.59227	0.417071			0.486737	0.330966		0.809695	0.194867		0.570539	0.440471
	0.577621	0.515103		0.301214	0.581164		0.690161	0.356579		0.681516	0.612065			0.577621	0.515103		0.874736	0.827984		0.650571	0.600553
	0.811371	0.114944		0.75169	0.351709		0.355922	0.330604		0.949715	0.169319			0.811371	0.114944		0.687169	0.22926		0.855454	0.254702
	0.809946	0.26499		0.950496	0.66482		0.730023	0.683277		0.649281	0.0377946			0.809946	0.26499		0.590207	0.227646		0.892088	0.42244
	0.720093	0.279025		0.8852	0.124321		0.742746	0.694504		0.547733	0.342018			0.720093	0.279025		0.287661	-0.114332		0.814508	0.393507
	0.452824			0.565635			0.372589			0.522059				0.452824			0.27044	0.398691		0.549476	-0.131605
	1.25741			0.920695			1.06529			1.14083				1.25741			1.05119	0.287157		1.27563	-0.048489
	1.32949			0.963989			1.06529			1.22193				1.32949			0.774814	0.261264		1.33779	-0.2954
	0.985845			0.580957			0.751549			1.09082				0.985845			0.443923	0.46364		1.00898	0.362006
																	0.790439	-0.133251		0.468946	0.905288
																	0.702148	0.051389		0.808055	0.391552
																	0.663664	-0.075554		0.748233	0.390328
																	0.401607	0.062319		0.855719	0.095331
																	0.175773	0.132443		0.945608	0.498622
																	0.761188	0.078067		0.786004	0.403798
																	0.829398			0.702471	0.38363
																	0.664352			0.441706	0.591074
																	0.054244			0.426325	0.079252
																	0.725417			1.09779	0.238258
																				0.861377	0.12912
																				0.345387	0.24753
																				0.847682	0.307986
																				0.906507	0.261348
																				0.53962
																				0.83642
																				0.76417
																				0.205736
																				0.799125
																				0.766251
																				0.498641
																				0.816833
Fig. 5d													Fig. 5f
	Mesenchymal index													Index score
	miR-21-5p & miR-27a-3p & ALDH1A3			miR-21-5p & ALDH1A3			miR-21-5p & miR-27a-3p			miR-27a-3p & ALDH1A3				Training			Validation			Combined
	MS	PN/CL		MS	PN/CL		MS	PN/CL		MS	PN/CL			MS	PN/CL		MS	PN/CL		MS	PN/CL
	0.399943	0.365878		0.349704	0.323243		0.606556	0.512651		0.339648	0.397772			0.399943	0.365878		1.21472	0.944879		0.252876	0.250861
	0.404181	-0.193006		0.375504	0.547505		0.586035	-0.175584		0.352489	0.222599			0.404181	-0.193006		2.35772	-0.512061		0.254727	-0.089867
	0.782726	0.160414		0.590266	0.305715		0.479309	0.429233		0.844285	0.21882			0.782726	0.160414		1.8785	0.600335		0.521112	0.113244
	1.18017	0.400303		0.909228	0.588553		0.984722	0.234543		0.725637	0.582068			1.18017	0.400303		0.909051	1.16273		0.659048	0.276113
	0.905137	0.416127		0.970966	0.381175		0.858527	0.607302		0.459398	0.344978			0.905137	0.416127		1.05725	-0.096027		0.459683	0.258501
	0.922505	0.255622		0.402174	0.255968		0.419413	0.457293		1.17286	0.339444			0.922505	0.255622		1.40888	0.195842		0.680089	0.191348
																	1.35697	0.643001		0.662128	0.626764
																	1.03273	0.456429		1.12134	-0.366343
																		0.377702		0.813538	0.256117
																		0.645145		0.6726	0.604148
																		1.15174		0.579889	-0.047574
																		0.687982		0.722425	0.128355
																		0.34241		0.733626	0.364515
																		1.20214		0.566488	0.354952
																					0.294341
																					0.128315
																					0.259029
																					0.416715
																					0.621279
																					0.659614

## Sheet: Supplementary Fig. 1
SI 1a
	Bead			HRP@ZIF-8
Loading capacity	0.0648667	0.0822546	0.0528787	0.951933	1.29241	0.83494
Enzyme activity	0.1023	0.118256	0.079444	0.9826	1.15931	0.965928
Preservation robustness	0.15661	0.192262	0.159603	0.974068	1.07174	0.942313
SI 1b	HRP@ZIF-8						Free HRP
	25 degree			45 degree			25 degree			45 degree
	0.973	1.06052	0.966477	0.867	0.955069	0.860685	0.983	1.05068	0.966316	0.025	0.0245152	-0.0495152
SI 1c
Time(min)	0	2	3	7
Low RNA concentration	0	0.210804	0.278117	0.442994
	0	0.229829	0.299479	0.468079
	0	0.191778	0.256754	0.417909
High RNA concentration	0	0.367217	0.642496	0.994819
	0	0.400652	0.702112	1.08083
	0	0.349324	0.598422	0.924352
SI 1d
Target concentration	10	5	2.5	1.25	0.625	0
Released signal	1	0.563395	0.347648	0.147239	0.0654397	0
	1.09714	0.622699	0.386503	0.161554	0.0828221	0
	0.902863	0.50409	0.309816	0.132924	0.0480573	0

## Sheet: Supplementary Fig. 4
SI 4e
	H2O2 concentration	1	0.5	0.25	0.125
	HRP@ZIF-8	0.988302	0.304189	0.0713208	0.0198491
		1.03679	0.328777	0.0782108	0.0199967
		0.937551	0.277337	0.0587703	0.0174372
	HRP	0.0435094	0.00883396	0.00180038	0.00102415
		0.0455267	0.00938915	0.00179591	0.00087644
		0.0426243	0.00601462	0.0012388	0.000605825
SI 4g
PAA	-			+			+			+			+
PEG	-			-			1k			2k			5k
	0.0718849	0.100492	0.0639506	0.128777	0.169705	0.106194	0.273094	0.326823	0.270691	0.466906	0.608589	0.437342	0.934892	1.07325	0.972933

## Sheet: Supplementary Fig. 5
SI 5a
SI 5b
Time (min)	Start			Specific DNA probe			Scrambled DNA probe			Buffer
0	0	0	0
0.5	0	0.028834	0.0260533
1	0.0356348	0.0347062	0.0312209
1.5	0.0409112	0.045508	0.0413751
2	0.0485217	0.0516032	0.048591
2.5	0.0535542	0.0559065	0.0524575
3	0.0567622	0.0606508	0.0550968
3.5	0.0596187	0.0641653	0.0578255
4	0.0602086	0.0665041	0.0595471
4.5	0.0614585	0.067256	0.0609771
5	0.0619825	0.0672293	0.0616794
5.5				0.221892	0.222764	0.219145	0.0717546	0.0737148	0.0679195	0.0771775	0.081925	0.070555
6				0.261466	0.396086	0.255338	0.0860153	0.108443	0.061713	0.0802669	0.0845378	0.074121
6.5				0.349375	0.426732	0.348422	0.0936371	0.127921	0.0574785	0.082018	0.0874513	0.0747096
7				0.436907	0.441149	0.435248	0.101525	0.146284	0.0548906	0.0851289	0.0957129	0.0726698
7.5				0.512302	0.50015	0.508748	0.108842	0.162766	0.0530421	0.0850562	0.0937829	0.0744546
8				0.565004	0.560329	0.5651	0.114132	0.167154	0.0592355	0.0836083	0.0928774	0.0724642
8.5				0.617181	0.621541	0.619004	0.114179	0.16657	0.0599125	0.0839377	0.0962362	0.0697642
9				0.665846	0.675041	0.675678	0.114933	0.172384	0.0556069	0.0854385	0.0997056	0.0692964
9.5				0.724163	0.731034	0.729591	0.117488	0.181435	0.0516655	0.0880895	0.0998858	0.0744182
10				0.783852	0.78799	0.780687	0.122373	0.193011	0.04986	0.0874436	0.097479	0.0755331
10.5				0.837208	0.848874	0.846195	0.125614	0.193317	0.0560352	0.0877285	0.0958578	0.0777242
11				0.885412	0.893796	0.900343	0.127092	0.195956	0.056353	0.0887742	0.096667	0.0790064
11.5				0.947856	0.928265	0.951205	0.129665	0.202005	0.0554496	0.0868749	0.0984233	0.0734516
12				1.00697	0.980073	1.00545	0.132921	0.212918	0.0510499	0.0877432	0.102309	0.0713027

## Sheet: Supplementary Fig. 6
SI 6b
	Angle	Pattern density (norm.)
	5	0.4365
	10	0.2549
	15	0.217
	20	0.2151
	25	0.234
	30	0.2663
	35	0.294
	40	0.3264
	45	0.3753
	50	0.4035
	55	0.448
	60	0.5132
	65	0.5452
	70	0.5909
	75	0.6533
	80	0.7372
	85	0.8493
	90	1
	95	0.8493
	100	0.7372
	105	0.6533
	110	0.5909
	115	0.5452
	120	0.5132

## Sheet: Supplementary Fig. 7
SI 7b
	Time (h)	Liquid occupancy in wells (%)
	0	100	100	100
	2	100	100	100
	4	100	100	100
	12	92	87	95
	24	80	92	76
	48	62	54	53

## Sheet: Supplementary Fig. 8
SI 8b
	Number of HRP@ZIF-8	Number of fluorescent wells
	0	6	14	4
	170	142	159	131
	340	338	379	305
	485	432	448	424
	675	549	610	494
	825	755	812	706
	1230	1011	1060	962
	2700	1443	1643	1279
	5000	2085	2113	2093
	7500	2170	2299	2078

[truncated: 4 more sheets: Supplementary Fig. 9, Supplementary Fig. 10, Supplementary Fig. 11, Supplementary Fig. 16]
